# Supplementary material for: Six-Month Prostate Cancer Empowerment Program (PC-PEP) Improves Urinary Function: A Randomized Trial
Source: Cancers (Basel). 2024 Feb 27;16(5):958. doi: 10.3390/cancers16050958 (PMC10930549; doi:10.3390/cancers16050958)
Supplement: Supplementary file 1 [file cancers-16-00958-s001.zip]

Archive with 1 entries (1 files):
- cancers-2879010-supplementary.pdf
